# Supplementary material for: Type 2 Diabetes Induced by Changes in Proteomic Profiling of Zebrafish Chronically Exposed to a Mixture of Organochlorine Pesticides at Low Concentrations
Source: Int J Environ Res Public Health. 2022 Apr 20;19(9):4991. doi: 10.3390/ijerph19094991 (PMC9100612; doi:10.3390/ijerph19094991)
Supplement: Supplementary file 1 [file ijerph-19-04991-s001.zip]

Archive with 3 entries (3 files):
- ijerph-1642717-SI.pdf
- Supplemental Dataset 1 (XLSX).xlsx
- Supplemental Dataset 2 (XLSX).xlsx
